# Supplementary material for: Convergent transcriptomic and connectomic controllers of information integration and its anaesthetic breakdown across mammalian brains
Source: Nat Hum Behav. 2026 Jan 28;10(4):777–802. doi: 10.1038/s41562-025-02381-5 (PMC13121024; doi:10.1038/s41562-025-02381-5)
Supplement: Supplementary file 3 — Supplementary Tables 6–10. [file 41562_2025_2381_MOESM3_ESM.xlsx]

## Sheet: Table_S6_Human
Row	Baseline_Mean	Baseline_SD	Altered_Mean	Altered_SD	tStat	df	pVal	Effect_Size	CI_Lower	CI_Upper	FDR_pVal	Sig
Sevo_Vol3_vs_Awake	3.25e-02	6.56e-03	1.85e-02	7.17e-03	5.43	14	0.00009	1.95	1.14	3.44	p-FDR < 0.001	***
Sevo_Vol3_vs_Recovery	2.91e-02	4.30e-03	1.85e-02	7.17e-03	6.02	14	0.00003	1.72	0.92	3.92	p-FDR < 0.001	***
Table S6. Statistical reporting for human debiased integrated information, from paired-samples t-tests

## Sheet: Table_S7_Mouse
Row	Baseline_Mean	Baseline_SD	Altered_Mean	Altered_SD	tStat	df	pVal	Effect_Size	CI_Lower	CI_Upper	FDR_pVal	Sig
Awake_vs_MedIso	2.43e-02	1.10e-02	1.95e-02	7.12e-03	1.32	22	0.20101	0.53	-0.31	1.51	0.201	n.s.
Awake_vs_Halo	2.43e-02	1.10e-02	1.44e-02	4.54e-03	3.44	27	0.00190	1.31	0.49	2.56	0.004	**
Table S7. Statistical reporting for mouse debiased integrated information, from independent-samples t-tests

## Sheet: Table_S8_Macaque
Contrast	Estimate	SE	Lower	Upper	DF	tStat	p_FDR	Sig
Awake vs Keta	-0.0500509	0.00846227	-0.0671055	-0.0329963	44	-5.91459	7.50832e-07	***
Awake vs PropofolDeep	-0.0393367	0.0063277	-0.0520813	-0.026592	45	-6.21658	3.7207e-07	***
Awake vs SevoDeep	-0.0633757	0.0170991	-0.098164	-0.0285873	33	-3.70637	0.000767827	***
Table S8. Statistical reporting for macaque debiased integrated information, from linear mixed effects modelling

## Sheet: Table_S9_Macaque_DBS
Contrast	Estimate	SE	Lower	Upper	DF	tStat	p_FDR	Sig
off vs Awake	0.0900141	0.0276716	0.0346993	0.145329	62	3.25294	0.00308396	**
off vs on 3V	0.0246304	0.00587986	0.0128562	0.0364046	57	4.18894	0.000491998	***
off vs on 3V control	0.00931244	0.00316146	0.00294093	0.0156839	44	2.94561	0.00641939	**
off vs on 5V	0.0349336	0.00972569	0.0154084	0.0544587	51	3.59188	0.00184463	**
off vs on 5V control	-0.000302744	0.00252953	-0.00540067	0.00479518	44	-0.119684	0.905278	n.s.
Table S9. Statistical reporting for macaque DBS debiased integrated information, from linear mixed effects modelling

## Sheet: Table_S10_Marmoset
Contrast	Estimate	SE	Lower	Upper	DF	tStat	p_FDR	Sig
Awake vs Iso	-0.00648184	0.000807391	-0.00808493	-0.00487875	94	-8.02813	8.36131e-12	***
Awake vs Propo	-0.00244988	0.000973983	-0.00438375	-0.000516016	94	-2.51532	0.0135894	*
Awake vs Sevo	-0.00516434	0.00111261	-0.00737345	-0.00295523	94	-4.64165	1.67812e-05	***
Table S10. Statistical reporting for marmoset debiased integrated information, from linear mixed effects modelling
