# Supplementary material for: Convergent transcriptomic and connectomic controllers of information integration and its anaesthetic breakdown across mammalian brains
Source: Nat Hum Behav. 2026 Jan 28;10(4):777–802. doi: 10.1038/s41562-025-02381-5 (PMC13121024; doi:10.1038/s41562-025-02381-5)
Supplement: Supplementary file 4 — Supplementary Tables 11–15. [file 41562_2025_2381_MOESM4_ESM.xlsx]

## Sheet: Table_S11_Human
Row	Baseline_Mean	Baseline_SD	Altered_Mean	Altered_SD	tStat	df	pVal	Effect_Size	CI_Lower	CI_Upper	tStat_MotionCovar	pVal_MotionCovar
Awake_vs_Vol2	8.93e+05	2.97e+04	9.23e+05	3.91e+04	-1.94	14	0.07286	-0.83	-1.91	-0.03	-0.16016	0.873947
Awake_vs_Vol3	8.93e+05	2.97e+04	9.65e+05	5.94e+04	-3.97	14	0.00141	-1.46	-2.66	-0.82	-1.37286	0.181091
Awake_vs_BurstSupp	8.93e+05	2.97e+04	1.01e+06	7.02e+04	-5.15	14	0.00015	-2.11	-3.52	-1.43	-3.09183	0.00458199
Awake_vs_Recovery	8.93e+05	2.97e+04	9.02e+05	3.25e+04	-0.99	14	0.34128	-0.26	-0.87	0.26	-0.543188	0.591457
Recovery_vs_Vol2	9.02e+05	3.25e+04	9.23e+05	3.91e+04	-1.52	14	0.15032	-0.57	-1.37	0.12	-0.144173	0.886434
Recovery_vs_Vol3	9.02e+05	3.25e+04	9.65e+05	5.94e+04	-3.04	14	0.00882	-1.26	-2.53	-0.49	-1.79071	0.0845587
Recovery_vs_BurstSupp	9.02e+05	3.25e+04	1.01e+06	7.02e+04	-4.77	14	0.00030	-1.93	-3.28	-1.26	-3.4666	0.00177976
Table S11. Statistical reporting for human transition energy, including motion as covariate of no interest

## Sheet: Table_S12_Mouse
Row	Baseline_Mean	Baseline_SD	Altered_Mean	Altered_SD	tStat	df	pVal	Effect_Size	CI_Lower	CI_Upper	tStat_MotionCovar	pVal_MotionCovar
Awake_vs_MedIso	1.07e+06	2.73e+04	1.10e+06	7.18e+03	-3.77	22	0.00105	-1.51	-3.61	-0.63	-8.26353	4.87897e-08
Awake_vs_Halo	1.07e+06	2.73e+04	1.06e+06	1.14e+04	1.51	27	0.14381	0.57	-0.37	1.62	0.834277	0.411725
Table S12. Statistical reporting for mouse transition energy, including motion as covariate of no interest

## Sheet: Table_S13_Macaque
Contrast	Estimate	SE	Lower	Upper	DF	tStat	p_FDR	Sig
Awake vs Keta	81606.6	18853.3	43585.3	119628	43	4.32851	0.000264112	***
Awake vs PropofolDeep	30856.6	18998.2	-7431.83	69145.1	44	1.62418	0.16722	n.s.
Awake vs SevoDeep	58049.1	45001.1	-33615	149713	32	1.28995	0.206312	n.s.
Table S13. Statistical reporting for macaque transition energy, including motion as covariate of no interest

## Sheet: Table_S14_Macaque_DBS
Contrast	Estimate	SE	Lower	Upper	DF	tStat	p_FDR	Sig
off vs Awake	-168715	35812.6	-240327	-97103.5	61	-4.71106	2.44761e-05	***
off vs on 3V	-83078.8	12451.9	-108023	-58134.7	56	-6.67199	3.00939e-08	***
off vs on 3V control	-54537	17689.5	-90211.3	-18862.8	43	-3.08302	0.00446412	**
off vs on 5V	-129403	18376.1	-166313	-92493.5	50	-7.04191	2.58003e-08	***
off vs on 5V control	7479.84	15057	-22885.6	37845.2	43	0.496767	0.621884	n.s.
Table S14. Statistical reporting for macaque DBS transition energy, including motion as covariate of no interest

## Sheet: Table_S15_Marmoset
Contrast	Estimate	SE	Lower	Upper	DF	tStat	p_FDR	Sig
Awake vs Iso	101419	22633.5	56473.5	146365	93	4.48092	6.34056e-05	***
Awake vs Propo	57506.1	27086.6	3717.43	111295	93	2.12304	0.0546089	n.s.
Awake vs Sevo	45942.5	29088.1	-11820.8	103706	93	1.57942	0.117635	n.s.
Table S15. Statistical reporting for marmoset transition energy, including motion as covariate of no interest
