# Supplementary material for: Convergent transcriptomic and connectomic controllers of information integration and its anaesthetic breakdown across mammalian brains
Source: Nat Hum Behav. 2026 Jan 28;10(4):777–802. doi: 10.1038/s41562-025-02381-5 (PMC13121024; doi:10.1038/s41562-025-02381-5)
Supplement: Supplementary file 5 — Supplementary Tables 16 and 17. [file 41562_2025_2381_MOESM5_ESM.xlsx]

## Sheet: Human
Row	Baseline_Mean	Baseline_SD	Altered_Mean	Altered_SD	tStat	df	pVal	Effect_Size	CI_Lower	CI_Upper	p_FDR	SIG
Awake_vs_Vol2	8.97e+05	2.73e+04	9.14e+05	3.26e+04	-1.18	12	0.26092	-0.53	-1.79	0.34	0.261	n.s.
Awake_vs_Vol3	8.97e+05	2.73e+04	9.49e+05	4.32e+04	-3.66	12	0.00326	-1.38	-3.06	-0.60	0.005	**
Awake_vs_BurstSupp	8.97e+05	2.73e+04	1.00e+06	7.30e+04	-4.36	12	0.00093	-1.87	-3.27	-1.22	0.003	**
Awake_vs_Recovery	8.99e+05	2.74e+04	9.10e+05	3.15e+04	-1.10	11	0.29543	-0.33	-1.16	0.23	0.295	n.s.
Recovery_vs_Vol2	9.04e+05	3.27e+04	9.25e+05	3.99e+04	-1.40	13	0.18453	-0.55	-1.45	0.20	0.185	n.s.
Recovery_vs_Vol3	9.04e+05	3.27e+04	9.65e+05	6.16e+04	-2.75	13	0.01655	-1.18	-2.45	-0.41	0.025	*
Recovery_vs_BurstSupp	9.04e+05	3.27e+04	1.01e+06	7.19e+04	-4.34	13	0.00081	-1.80	-3.08	-1.14	0.002	**
Table S16. Statistical reporting from paired-samples t-tests for huan transition energy, keeping only low-motion individuals

## Sheet: Marmoset
Contrast	Estimate	SE	Lower	Upper	DF	tStat	p_FDR	Sig
Awake vs iso	117993	7942.81	102209	133778	88	14.8554	0	***
Awake vs propo	60080.1	9583.79	41034.3	79125.9	88	6.26893	1.96982e-08	***
Awake vs sevo	36472.9	9900.38	16798	56147.9	88	3.68399	0.000395971	***
Table S17. Statistical reporting from linear mixed effects modelling for marmoset transition energy, keeping only low-motion individuals
