# Supplementary material for: Convergent transcriptomic and connectomic controllers of information integration and its anaesthetic breakdown across mammalian brains
Source: Nat Hum Behav. 2026 Jan 28;10(4):777–802. doi: 10.1038/s41562-025-02381-5 (PMC13121024; doi:10.1038/s41562-025-02381-5)
Supplement: Supplementary file 6 — Supplementary Tables 18–22. [file 41562_2025_2381_MOESM6_ESM.xlsx]

## Sheet: Table_S18_Human
Row	Baseline_Mean	Baseline_SD	Altered_Mean	Altered_SD	tStat	df	pVal	Effect_Size	CI_Lower	CI_Upper	FDR_pVal	Sig
Sevo_Vol3_vs_Awake	1.05e-02	4.01e-03	8.23e-03	3.70e-03	1.63	14	0.12559	0.57	-0.10	1.44	0.126	n.s.
Recovery_vs_Vol3	5.90e-03	3.05e-03	8.23e-03	3.70e-03	-1.72	14	0.10830	-0.66	-1.60	0.10	0.325	n.s.
Table S18. Statistical reporting for human Phi-2008 measure, from paired-samples t-tests

## Sheet: Table_S19_Mouse
Row	Baseline_Mean	Baseline_SD	Altered_Mean	Altered_SD	tStat	df	pVal	Effect_Size	CI_Lower	CI_Upper	FDR_pVal	Sig
Awake_vs_MedIso	7.75e-04	3.22e-03	1.04e-02	5.30e-03	-5.09	22	0.00004	-2.03	-2.90	-1.54	p-FDR < 0.001	***
Awake_vs_Halo	7.75e-04	3.22e-03	-1.71e-03	3.92e-03	1.72	27	0.09753	0.65	-0.03	1.78	0.098	n.s.
Table S19. Statistical reporting for mouse Phi-2008 measure, from independent-samples t-tests

## Sheet: Table_S20_Macaque
Contrast	Estimate	SE	Lower	Upper	DF	tStat	p_FDR	Sig
Awake vs Keta	-0.00336565	0.0068104	-0.0170911	0.0103598	44	-0.494192	0.623629	n.s.
Awake vs PropofolDeep	0.0033446	0.00523885	-0.00720698	0.0138962	45	0.638423	0.623629	n.s.
Awake vs SevoDeep	-0.0197055	0.0110822	-0.0422525	0.0028415	33	-1.77811	0.141002	n.s.
Table S20. Statistical reporting for macaque Phi-2008 measure, from linear mixed effects models

## Sheet: Table_S21_Macaque_DBS
Contrast	Estimate	SE	Lower	Upper	DF	tStat	p_FDR	Sig
off vs Awake	-0.0176813	0.00759641	-0.0328663	-0.00249626	62	-2.32758	0.0386892	*
off vs on 3V	-0.00824088	0.00425338	-0.0167581	0.000276371	57	-1.93749	0.0720576	n.s.
off vs on 3V control	-0.0135567	0.00517628	-0.0239888	-0.00312464	44	-2.61901	0.0301297	*
off vs on 5V	-0.0505223	0.00795546	-0.0664935	-0.034551	51	-6.35064	2.88392e-07	***
off vs on 5V control	-0.00412031	0.00432201	-0.0128307	0.00459013	44	-0.953331	0.34563	n.s.
Table S21. Statistical reporting for macaque DBS Phi-2008 measure, from linear mixed effects models

## Sheet: Table_S22_Marmoset
Contrast	Estimate	SE	Lower	Upper	DF	tStat	p_FDR	Sig
Awake vs Iso	0.00340741	0.000977585	0.00146639	0.00534843	94	3.48554	0.00112226	**
Awake vs Propo	0.00490789	0.00113984	0.0026447	0.00717107	94	4.30576	0.000122482	***
Awake vs Sevo	-0.00207234	0.00134142	-0.00473575	0.000591078	94	-1.54489	0.125734	n.s.
Table S22. Statistical reporting for marmoset Phi-2008 measure, from linear mixed effects models
