# Supplementary material for: Convergent transcriptomic and connectomic controllers of information integration and its anaesthetic breakdown across mammalian brains
Source: Nat Hum Behav. 2026 Jan 28;10(4):777–802. doi: 10.1038/s41562-025-02381-5 (PMC13121024; doi:10.1038/s41562-025-02381-5)
Supplement: Supplementary file 7 — Supplementary Tables 23–27. [file 41562_2025_2381_MOESM7_ESM.xlsx]

## Sheet: Table_S23_Human
Row	Baseline_Mean	Baseline_SD	Altered_Mean	Altered_SD	tStat	df	pVal	Effect_Size	CI_Lower	CI_Upper	FDR_pVal	Sig
Sevo_Vol3_vs_Awake	1.24e-02	2.48e-03	9.86e-03	1.31e-03	3.50	14	0.00355	1.25	0.84	1.90	0.007	**
Recovery_vs_Vol3	1.07e-02	1.22e-03	9.86e-03	1.31e-03	1.73	14	0.10591	0.63	-0.09	1.83	0.159	n.s.
Table S23. Statistical reporting for human Causal Density, from paired-samples t-tests

## Sheet: Table_S24_Mouse
Row	Baseline_Mean	Baseline_SD	Altered_Mean	Altered_SD	tStat	df	pVal	Effect_Size	CI_Lower	CI_Upper	FDR_pVal	Sig
Awake_vs_MedIso	3.82e-03	7.96e-04	6.71e-03	2.42e-03	-3.61	22	0.00157	-1.44	-2.18	-0.99	0.003	**
Awake_vs_Halo	3.82e-03	7.96e-04	3.58e-03	3.74e-04	1.14	27	0.26489	0.43	-0.54	1.29	0.265	n.s.
Table S24. Statistical reporting for mouse Causal Density, from independent-samples t-tests

## Sheet: Table_S25_Macaque
Contrast	Estimate	SE	Lower	Upper	DF	tStat	p_FDR	Sig
Awake vs Keta	-0.00604221	0.00325068	-0.0125935	0.000509098	44	-1.85875	0.117417	n.s.
Awake vs PropofolDeep	-0.000163495	0.0018815	-0.00395302	0.00362603	45	-0.0868961	0.93114	n.s.
Awake vs SevoDeep	-0.00806681	0.00757119	-0.0234705	0.00733689	33	-1.06546	0.368001	n.s.
Table S25. Statistical reporting for macaque Causal Density, from linear mixed effects modelling

## Sheet: Table_S26_Macaque_DBS
Contrast	Estimate	SE	Lower	Upper	DF	tStat	p_FDR	Sig
off vs Awake	0.00857021	0.00453069	-0.00048652	0.0176269	62	1.89159	0.158047	n.s.
off vs on 3V	0.00554248	0.00238356	0.000769493	0.0103155	57	2.3253	0.118194	n.s.
off vs on 3V control	0.000671119	0.000705309	-0.000750338	0.00209257	44	0.951525	0.346536	n.s.
off vs on 5V	0.00118837	0.00104794	-0.000915464	0.00329221	51	1.134	0.346536	n.s.
off vs on 5V control	0.000688956	0.000627412	-0.000575509	0.00195342	44	1.09809	0.346536	n.s.
Table S26. Statistical reporting for macaque DBS Causal Density, from linear mixed effects modelling

## Sheet: Table_S27_Marmoset
Contrast	Estimate	SE	Lower	Upper	DF	tStat	p_FDR	Sig
Awake vs Iso	0.000437084	0.000491081	-0.000537969	0.00141214	94	0.890044	0.375714	n.s.
Awake vs Propo	0.00105113	0.000544554	-3.00986e-05	0.00213235	94	1.93025	0.16977	n.s.
Awake vs Sevo	0.000781135	0.000568698	-0.000348029	0.0019103	94	1.37355	0.259273	n.s.
Table S27. Statistical reporting for marmoset Causal Density, from linear mixed effects modelling
