# Supplementary material for: Convergent transcriptomic and connectomic controllers of information integration and its anaesthetic breakdown across mammalian brains
Source: Nat Hum Behav. 2026 Jan 28;10(4):777–802. doi: 10.1038/s41562-025-02381-5 (PMC13121024; doi:10.1038/s41562-025-02381-5)
Supplement: Supplementary file 8 — Supplementary Tables 28–32. [file 41562_2025_2381_MOESM8_ESM.xlsx]

## Sheet: Table_S28_Human
Row	Baseline_Mean	Baseline_SD	Altered_Mean	Altered_SD	tStat	df	pVal	Effect_Size	CI_Lower	CI_Upper	FDR_pVal	Sig
Sevo_Vol3_vs_Awake	9.26e-04	2.26e-04	3.93e-04	1.60e-04	6.46	14	0.00001	2.62	1.89	4.03	p-FDR < 0.001	***
Recovery_vs_Vol3	7.50e-04	1.68e-04	3.93e-04	1.60e-04	6.65	14	0.00001	2.10	1.38	3.70	p-FDR < 0.001	***
Table S28. Statistical reporting for human net information flow, from paired-samples t-tests

## Sheet: Table_S29_Mouse
Row	Baseline_Mean	Baseline_SD	Altered_Mean	Altered_SD	tStat	df	pVal	Effect_Size	CI_Lower	CI_Upper	FDR_pVal	Sig
Awake_vs_MedIso	1.66e-04	1.04e-04	2.30e-04	1.65e-04	-1.08	22	0.29085	-0.43	-1.12	0.33	0.291	n.s.
Awake_vs_Halo	1.66e-04	1.04e-04	9.68e-05	2.63e-05	2.79	27	0.00950	1.06	0.24	2.14	0.019	*
Table S29. Statistical reporting for mouse net information flow, from independent-samples t-tests

## Sheet: Table_S30_Macaque
Contrast	Estimate	SE	Lower	Upper	DF	tStat	p_FDR	Sig
Awake vs Keta	-0.000763933	0.000148614	-0.00106345	-0.000464421	44	-5.14038	1.00943e-05	***
Awake vs PropofolDeep	-0.000788645	0.000130116	-0.00105071	-0.000526578	45	-6.06109	1.2669e-06	***
Awake vs SevoDeep	-0.000707557	0.000201814	-0.00111815	-0.000296962	33	-3.50598	0.00166689	**
Table S30. Statistical reporting for macaque net information flow, from linear mixed effects modelling

## Sheet: Table_S31_Macaque_DBS
Contrast	Estimate	SE	Lower	Upper	DF	tStat	p_FDR	Sig
off vs Awake	0.00149182	0.000281402	0.000929305	0.00205434	62	5.30138	8.11034e-06	***
off vs on 3V	0.000419475	0.000111904	0.000195392	0.000643558	57	3.74854	0.000647008	***
off vs on 3V control	0.000167194	3.26241e-05	0.000101444	0.000232943	44	5.12485	1.59425e-05	***
off vs on 5V	0.000818685	0.000220851	0.000375309	0.00126206	51	3.70696	0.000647008	***
off vs on 5V control	2.66041e-05	1.94956e-05	-1.26866e-05	6.58949e-05	44	1.36462	0.17931	n.s.
Table S31. Statistical reporting for macaque DBS net information flow, from linear mixed effects modelling

## Sheet: Table_S32_Marmoset
Contrast	Estimate	SE	Lower	Upper	DF	tStat	p_FDR	Sig
Awake vs Iso	-0.000676502	7.06738e-05	-0.000816826	-0.000536177	94	-9.57217	3.9968e-15	***
Awake vs Propo	-0.00040465	6.93235e-05	-0.000542294	-0.000267007	94	-5.83713	1.12922e-07	***
Awake vs Sevo	-9.75978e-05	0.000122353	-0.000340532	0.000145337	94	-0.797675	0.42707	n.s.
Table S32. Statistical reporting for marmoset net information flow, from linear mixed effects modelling
