# Supplementary material for: Convergent transcriptomic and connectomic controllers of information integration and its anaesthetic breakdown across mammalian brains
Source: Nat Hum Behav. 2026 Jan 28;10(4):777–802. doi: 10.1038/s41562-025-02381-5 (PMC13121024; doi:10.1038/s41562-025-02381-5)
Supplement: Supplementary file 9 — Statistical source data. [file 41562_2025_2381_MOESM9_ESM.xlsx]

## Sheet: Fig_2c_Human
Row	Baseline_Mean	Baseline_SD	Altered_Mean	Altered_SD	tStat	df	pVal	Effect_Size	CI_Lower	CI_Upper	FDR_pVal	Sig
Awake_vs_Vol3	3.56e-02	6.64e-03	2.16e-02	7.20e-03	5.40	14	0.00009	1.94	1.11	3.40	p-FDR < 0.001	***
Recovery_vs_Vol3	3.22e-02	4.22e-03	2.16e-02	7.20e-03	6.18	14	0.00002	1.73	0.95	3.98	p-FDR < 0.001	***

## Sheet: Fig_2d_Mouse
Row	Baseline_Mean	Baseline_SD	Altered_Mean	Altered_SD	tStat	df	pVal	Effect_Size	CI_Lower	CI_Upper	FDR_pVal	Sig
Awake_vs_MedIso	2.51e-02	1.10e-02	2.02e-02	7.11e-03	1.32	22	0.19913	0.53	-0.30	1.52	0.199	n.s.
Awake_vs_Halo	2.51e-02	1.10e-02	1.52e-02	4.53e-03	3.45	27	0.00188	1.31	0.50	2.55	0.004	**

## Sheet: Fig_2e_Macaque
Contrast	Estimate	SE	Lower	Upper	DF	tStat	p_FDR	Sig
Awake vs Keta	-0.0497728	0.00849956	-0.0669025	-0.032643	44	-5.85592	9.15499e-07	***
Awake vs PropofolDeep	-0.0392552	0.00636816	-0.0520813	-0.026429	45	-6.16428	4.45016e-07	***
Awake vs SevoDeep	-0.0628961	0.0169004	-0.0972803	-0.028512	33	-3.72158	0.000736043	***

## Sheet: Fig_2f_Marmoset
Contrast	Estimate	SE	Lower	Upper	DF	tStat	p_FDR	Sig
Awake vs Iso	-0.00681301	0.000813176	-0.00842759	-0.00519843	94	-8.37827	1.53078e-12	***
Awake vs Propo	-0.00270724	0.000962903	-0.0046191	-0.000795373	94	-2.81154	0.00600125	**
Awake vs Sevo	-0.00538065	0.00111571	-0.00759592	-0.00316538	94	-4.82262	8.17084e-06	***
