# Supplementary material for: Convergent transcriptomic and connectomic controllers of information integration and its anaesthetic breakdown across mammalian brains
Source: Nat Hum Behav. 2026 Jan 28;10(4):777–802. doi: 10.1038/s41562-025-02381-5 (PMC13121024; doi:10.1038/s41562-025-02381-5)
Supplement: Supplementary file 10 — Statistical source data. [file 41562_2025_2381_MOESM10_ESM.xlsx]

## Sheet: Fig_3b_Macaque_DBS
Contrast	Estimate	SE	Lower	Upper	DF	tStat	p_FDR	Sig
off vs Awake	0.0901125	0.0276323	0.0348763	0.145349	62	3.26113	0.00300901	**
off vs on 3V	0.024584	0.00588299	0.0128036	0.0363645	57	4.17884	0.000509007	***
off vs on 3V control	0.00935256	0.00316948	0.00296491	0.0157402	44	2.95082	0.00632988	**
off vs on 5V	0.0349422	0.0097259	0.0154166	0.0544677	51	3.59269	0.00184007	**
off vs on 5V control	-0.000321693	0.00252056	-0.00540155	0.00475816	44	-0.127628	0.899025	n.s.
