# Supplementary material for: Convergent transcriptomic and connectomic controllers of information integration and its anaesthetic breakdown across mammalian brains
Source: Nat Hum Behav. 2026 Jan 28;10(4):777–802. doi: 10.1038/s41562-025-02381-5 (PMC13121024; doi:10.1038/s41562-025-02381-5)
Supplement: Supplementary file 11 — Statistical source data. [file 41562_2025_2381_MOESM11_ESM.xlsx]

## Sheet: Fig4b_Human
Row	Baseline_Mean	Baseline_SD	Altered_Mean	Altered_SD	tStat	df	pVal	Effect_Size	CI_Lower	CI_Upper	FDR_pVal	Sig
Sevo_Vol3_vs_Awake	8.93e+05	2.97e+04	9.65e+05	5.94e+04	-3.97	14	0.00141	-1.46	-2.68	-0.82	0.003	**
Recovery_vs_Vol3	9.02e+05	3.25e+04	9.65e+05	5.94e+04	-3.04	14	0.00882	-1.26	-2.52	-0.49	0.013	*

## Sheet: Fig4c_Mouse
Row	Baseline_Mean	Baseline_SD	Altered_Mean	Altered_SD	tStat	df	pVal	Effect_Size	CI_Lower	CI_Upper	FDR_pVal	Sig
Awake_vs_MedIso	1.07e+06	2.73e+04	1.10e+06	7.18e+03	-3.77	22	0.00105	-1.51	-3.65	-0.63	0.002	**
Awake_vs_Halo	1.07e+06	2.73e+04	1.06e+06	1.14e+04	1.51	27	0.14381	0.57	-0.40	1.61	0.144	n.s.

## Sheet: Fig4d_Macaque
Contrast	Estimate	SE	Lower	Upper	DF	tStat	p_FDR	Sig
Awake vs Keta	95041.8	17692.6	59384.8	130699	44	5.37185	1.39974e-05	***
Awake vs PropofolDeep	68460.8	14820.6	38610.7	98311	45	4.61932	8.07313e-05	***
Awake vs SevoDeep	89843.4	36394.7	15797.8	163889	33	2.46858	0.023645	*

## Sheet: Fig4e_Macaque_DBS
Contrast	Estimate	SE	Lower	Upper	DF	tStat	p_FDR	Sig
off vs Awake	-156800	41863.8	-240485	-73115.8	62	-3.74549	0.000496137	***
off vs on 3V	-83122.8	12512.7	-108179	-58066.5	57	-6.64305	3.12169e-08	***
off vs on 3V control	-59946.1	13327.2	-86805.3	-33086.8	44	-4.49802	8.26506e-05	***
off vs on 5V	-129595	18333.8	-166402	-92788.9	51	-7.06868	2.11978e-08	***
off vs on 5V control	-3711.93	11145.4	-26174.1	18750.2	44	-0.333046	0.740682	n.s.

## Sheet: Fig4f_Marmoset
Contrast	Estimate	SE	Lower	Upper	DF	tStat	p_FDR	Sig
Awake vs Iso	117366	7439.24	102595	132137	94	15.7766	0	***
Awake vs Propo	57693.2	9010.9	39801.8	75584.5	94	6.4026	8.94593e-09	***
Awake vs Sevo	35144.8	9266.28	16746.3	53543.2	94	3.79276	0.000263295	***
