# Supplementary material for: Convergent transcriptomic and connectomic controllers of information integration and its anaesthetic breakdown across mammalian brains
Source: Nat Hum Behav. 2026 Jan 28;10(4):777–802. doi: 10.1038/s41562-025-02381-5 (PMC13121024; doi:10.1038/s41562-025-02381-5)
Supplement: Supplementary file 12 — Statistical source data. [file 41562_2025_2381_MOESM12_ESM.xlsx]

## Sheet: ED_Fig4a_Human
Row	Baseline_Mean	Baseline_SD	Altered_Mean	Altered_SD	tStat	df	pVal	Effect_Size	CI_Lower	CI_Upper	FDR_pVal	Sig
Awake_vs_Vol3	4.09e-03	4.97e-04	1.92e-03	6.30e-04	9.49	14	0.00000	3.69	2.74	5.84	p-FDR < 0.001	***
Recovery_vs_Vol3	3.86e-03	7.21e-04	1.92e-03	6.30e-04	7.30	14	0.00000	2.77	1.95	4.40	p-FDR < 0.001	***

## Sheet: ED_Fig4b_Mouse
Row	Baseline_Mean	Baseline_SD	Altered_Mean	Altered_SD	tStat	df	pVal	Effect_Size	CI_Lower	CI_Upper	FDR_pVal	Sig
Awake_vs_MedIso	7.83e-04	3.71e-04	3.65e-04	1.24e-04	3.95	22	0.00068	1.58	1.01	2.67	0.001	**
Awake_vs_Halo	7.83e-04	3.71e-04	5.48e-04	1.42e-04	2.47	27	0.02012	0.94	0.13	1.88	0.020	*

## Sheet: ED_Fig4c_Macaque
Contrast	Estimate	SE	Lower	Upper	DF	tStat	p_FDR	Sig
Awake vs Keta	-0.00314196	0.000413767	-0.00397585	-0.00230807	44	-7.59355	3.16042e-09	***
Awake vs PropofolDeep	-0.0030023	0.000402286	-0.00381255	-0.00219206	45	-7.4631	3.16042e-09	***
Awake vs SevoDeep	-0.0027831	0.000601917	-0.00400771	-0.00155849	33	-4.62373	5.56565e-05	***

## Sheet: ED_Fig4d_Macaque_DBS
Contrast	Estimate	SE	Lower	Upper	DF	tStat	p_FDR	Sig
off vs Awake	0.00427772	0.00119944	0.00188008	0.00667536	62	3.56644	0.000880257	***
off vs on 3V	0.00108457	0.000179219	0.00072569	0.00144345	57	6.05163	5.9184e-07	***
off vs on 3V control	0.000393234	7.05641e-05	0.000251021	0.000535446	44	5.57272	3.5676e-06	***
off vs on 5V	0.00165285	0.000328296	0.000993774	0.00231194	51	5.03465	1.05643e-05	***
off vs on 5V control	5.71695e-05	5.47964e-05	-5.32654e-05	0.000167604	44	1.04331	0.302504	n.s.

## Sheet: ED_Fig4e_Marmoset
Contrast	Estimate	SE	Lower	Upper	DF	tStat	p_FDR	Sig
Awake vs Iso	-0.00272628	0.000231893	-0.00318671	-0.00226585	94	-11.7566	p<10^-12	***
Awake vs Propo	-0.00191526	0.000254872	-0.00242132	-0.00140921	94	-7.51459	4.93052e-11	***
Awake vs Sevo	-0.00172546	0.00028955	-0.00230037	-0.00115055	94	-5.9591	4.39081e-08	***
